# Supplementary material for: Laboratory Risk Assessment of Three Entomopathogenic Fungi Used for Pest Control toward Social Bee Pollinators
Source: Microorganisms. 2022 Sep 7;10(9):1800. doi: 10.3390/microorganisms10091800 (PMC9501116; doi:10.3390/microorganisms10091800)
Supplement: Supplementary file 1 [file microorganisms-10-01800-s001.zip]

Archive with 1 entries (1 files):
- microorganisms-1849230-supplementary.pdf
